# Supplementary material for: Tackling the Challenging Determination of Trace Elements in Ultrapure Silicon Carbide by LA-ICP-MS
Source: Molecules. 2023 Mar 21;28(6):2845. doi: 10.3390/molecules28062845 (PMC10051955; doi:10.3390/molecules28062845)
Supplement: Supplementary file 1 [file molecules-28-02845-s001.zip]

Archive with 1 entries (1 files):
- molecules-2212907-supplementary.pdf
